# Supplementary material for: Transcriptomic Insights into Anthocyanin Biosynthesis in Aronia melanocarpa Callus Under Different Light Conditions
Source: Int J Mol Sci. 2025 Oct 1;26(19):9588. doi: 10.3390/ijms26199588 (PMC12525018; doi:10.3390/ijms26199588)
Supplement: Supplementary file 1 [file ijms-26-09588-s001.zip]

Archive with 1 entries (1 files):
- ijms-3728355-supplementary.xls
