# Supplementary material for: Transcriptomic Insights into Anthocyanin Biosynthesis in Aronia melanocarpa Callus Under Different Light Conditions
Source: Int J Mol Sci. 2025 Oct 1;26(19):9588. doi: 10.3390/ijms26199588 (PMC12525018; doi:10.3390/ijms26199588)
Supplement: Supplementary file 1 [file ijms-26-09588-s001.zip › ijms-3728355-supplementary.xls]

## Sheet: Sheet1
Table S1. Coding sequence and qRT-PCR primers for anthocyanin biosynthesis-related genes in Aronia melanocarpa
Gene	ID	Coding sequence (CDS)	Forward	Reverse
PAL	40234_c0_g1	GAGGACCTTAACAACTGGCGTAAATGGGGAGCTTCACCCCTCAAGATTCTGCGAGAAGGATCTGCTCAAAGTTGTCGATGGGGAGTATGTTTTCGCCTACATTGATGACCCCTGCAGTGCCACTTATCCACTGATGCAAAAACTGAGGCAAGTGCTTGTTGAGCATGCTTTGACAAATGGCGAGAGTGAGAAGAATGCAAGCACTTCGATCTTCCAAAAGATCGGAGCTTTCGAGGAAGAGC	GAGGACCTTAACAACTGGC	GTCATCAATGTAGGCGAAA
C4H	32038_c0_g2	CGACGCGCAGCAGAAAGGAGAAATCAACGAGGACAACGTTCTCTACATCGTCGAGAACATCAACGTTGCTGGTGAGTAGATCCCACTCTTTATAATATTAATTCTTAACATGACAACGTAGTAAATCTATTTGGAAGAGAATCCTCTCCGGATCTACTTTGTGGAAATCTTAAGGATTCACATATCATAGTCATTTATTGTACATCATTTCTGACTGCACGATACACGATGAATGGTTAAGATGTTGGGATCTCTAGGATCTTACAAAGTGGATCCGGATGAGTTTCAATTCCAATCCATTTTTATTGATATAACGTGGATTAAAAATGATCGTTAGGATTGTTATGACTCATCACTTTGGATTATGATATTTAAATTTAATAAAAATTAGTCCTAAGA…	ACTGCACGATACACGATGA	AGGTTGACGGTGGCTAAT
4CL	36350_c1_g1	CGCCAAAGAATAGTTCCCAAAAAAATCCGAACATGGTGGCTGCTACAAATCAAGGTACAAACTCCCACCACTCTTTAAATGATTCCTTGCTCCCAAATTATCAATAAATGTAGCACTAGTACTACAACTGCTCAAAGTTTAGAAGAAGAAGAAGAAGAAGTTGTTGCAAGCTGAATGAGATCCTTCCTGAGAATCTTGCCAGATGGATTCTTAGGCACGGAATCTATAAATATCACCCTCCTGATTCTCTTGTAGGGAGCTACCTGCTTGCCCACAAACTCCATCACTCCGCTCTCCGTTAAACTGCTTCCGGCATTTCTTACCACATATGCCATTGGATACTGTCCAACCTTTTCATCTGGAAATGGTATAACAGCAGCATCAACAATTTCGGGATGC…	TTCCTTCCCTTCAGTGCTA	ATGCTCTTGTTTCTGCTCC
CHI	38723_c1_g8	CGGCCCGATGGCTCCGGAGTGCGGGATCCGGAGAGCATCTCAATCTGTTTTCCATAAGCACAAGACATTTGAACAGCCAGAACTCTATATATAATTGATTTTATTACATAAAACAGCACAAGAAACAGCAGGTTTTTCCACTTAACAAACTTCAAAAAGAGCCTTGCAATTGCAAATCCCAGAACTACAGATTCAGTTAGTCAACTCACTTGGTCAACTCAGCCGAGAGAGTGTTGGCCAAGGAGGAGATGGTCGAAGGAGACACCCCTCTCGTCCCTCCCAAATACCATTTCTTGATATTCTCCACCACATTTGCATTCTCCACTTTGATCTTCGACTCTTCCTTCCCTTCAGTGCTAAACACAATCTCAGCAGTGTTAGAAGTTGCAGGAAAATGGA…	TCCTTCCCTTCAGTGCTA	TGCTCTTGTTTCTGCTCCT
ANS	35018_c0_g1	TGGAAAATGAAAGTACCCATATATTGAAATCTTGACTTGAATTAGCCATTCATCACAGGTACAAGGACATAAAATCAATATTATTCAACAAAGCAGACAGACAGGAGTAGCTTAGCCAAGTGCAAAAAGGAAACCCACATACTATGGAAAACAAGATATATCATACCAACTATGCCATAAACAGATTTATTAGTACGATAGTTCACAACAATATTATAATTTAGCACAACCCGCTTCACTTGGGGAGCAAAGCCTCTTGGCTCTTCCTGAACAACTTGTGCTGAATATGCTCAGCAAAAGTTCGTGGTGGGAACATTGCCGGCTCGTCCTCGGACACGGTCTCCGGCAGTGGCTTAAGGATGATCTTCTCCTTTGGTGGCTCACAGAAAACTGCCCATG…	GACCCACTTTCCTTCATAGA	CCTCAAACACCTGCTGATTAC
UFGT	42356_c6_g1	GGGCTCCGCAAGTGCCGATTCTTGAGCACCAAGCAATCGGAGCCTTCGTGACTCATTGTGGGTGGAACTCTATCCTTGAAGGAGTGTCTGCTGGGGTGCCAATGATCACATGGCCCGTGTCGGCTGAGCAGTTTTACAATGAGAAGTTGGTGACTGAGGTACTGAAAACTGGGGTTGCTGTTGGTGCTAAACAATGGGGCAGAGTTATAGATGTGAAGAAGGAAGCCAGTGTGAAGAGGGAAGCCATAGAAAAGGCTGTAAATCAATTGATGGTGAGTGAAGAAGCAGAGGGAATGAGAGGCAGAGCCAGGGTACTTAGAGAGATGGCAACGAGGGCTGTTAAGGAAGGTGGTTCGTCCTTCTCCGATTTAACTTCTCTACTTGAAGAATTGGGGTCCC…	GGTGGTTCGTCCTTCTCCG	CCGTTGCCTCGACTTATGG
5AT	30228_c1_g1	ATTTCAGGAACCATTTTGATGGGGTGAGTCAATTTCAATGACCATTTGTGATAAAAATCCTTAAAAATATTCACTTGGCCAATAGAACAATTCATGACAAAAAATAAAAGAAACCAACAACAAAATAATCAACGAGTCATGAAATGGCATTGAATCCCTCGATGATTGAAGTTGTGAAAGCATCCATTCGAGGCTTTGGTAGGACCAAGCCAACCTCAATGCCACCCGACACGTCTCTACTCTCACTGAGTGAAATGCCTGTCACACCATCAATTCCGATCTCCTCTATCTTTCTAGGCCTGCCCCATCCAAAATCTGTGTCATAGAGATCCACCTTCGGCGACCCGAGAACCACGACGTGCAGCTCCGAGGCGAACATCTCCTCCCACTCCGAAATCC…	GTGTTTCCGATTGCCTTTG	GAGATGCGGTAGAGTTTCA
GST	25775_c0_g1	CCGAACTCGAACATTTAACGAACGCAATGAACTCAACAAGAAATGGAAGAAGTGAAGCTGTTTGGAGCTTGGCCTAGTCCATATAGTTACAGAGTGATATGGGCTCTAGAGCTCAAGGGTGTGAAGTATGAATACATAGAAGAGGATCTGGCTAACAAGAGTGATTTGCTTTTGCATTACAACCCAGTTCACAAAAAGATCCCAGTACTCGTTCACAACGGGAAGCCAATCGCTGAGTCCAGTGTGATCCTGGAGTACATTGAGGAGACTTGGCCCCAGAATCCCCTCCTTTCAGATGACCCTCATGAGAGAGCGTTGGCGCGGTTCTGGACGAAGTTTATAGATGAAAAGAGCGTACCATTTGCTAAATTCTTTATGGCTGATGGGGAAGAACATGAG…	CTCCTTTCAGATGACCCTC	CACTGGCTTGTAGCACTTT
GAPDH	41858_c2_g2	AAAGCGACTTTCTTTTTGTCAAATAAAAACCGCTGCACGTGATCAGGACCACCCACTGGTTTTACCCCTTCGCCTTCGCCGCTATTTATACTCTCTCATAACTCACTCTCTCTCACACACTACCCTCTAAAACCCTCGATCAGCTTTCTTATCTGCCTCTCTCTCTAGACTTCACTATCTCTCTCTACAATCATCATGGCAACATCTGGCAAGAAGATCAAGATCGGAATCAACGGGTTCGGAAGAATCGGACGTTTGGTTGCTAGGGTCGCTCTTCAGAGGGATGACGTTGAACTTGTTGCTGTCAACGATCCCTTCATCACCACCGACTACATGACCTACATGTTCAAGTACGACACAGTCCATGGTCCATGGAAGCACCATGAGCTCAAGGTCAAG…	GAGAAGGAATACAAGCCAGAC	GAGGGAACTCAAAGCATCA
